# Supplementary material for: Haplotyping and copy number estimation of the highly polymorphic human beta-defensin locus on 8p23 by 454 amplicon sequencing
Source: BMC Genomics. 2010 Apr 19;11:252. doi: 10.1186/1471-2164-11-252 (PMC2873476; doi:10.1186/1471-2164-11-252)
Supplement: Additional file 1 — Amplicons (F = GS FLX/S = Sanger sequencing), primers and their locations in the human genome. PCR products (amplicons), primers used for their amplification and chromosomal locations (NCBI build 36.1, hg18) of the amplified regions. MSVs and amplicons. Analyzed multisite variations (MSVs), their rs numbers and chromosomal locations according to SNPdb build 130 and NCBI build 36.1 (hg18), respectively. Numbers of assembled GS-FLX reads per amplicon (F1 to F8) and DNA (run1 and run 2). Assembled 454 sequences from 2 GS FLX runs per DNA and amplicon. Haplotypes and haplotype calls (HCs) for GS-FLX runs 1-2 and PCR/cloning. Haplotypes, haplotype calls (HCs) and their fraction per DNA and MSV combination, derived from GS FLX runs 1 and 2 and Sanger sequencing of cloned PCR products. Haplotypes (HTs) by MSV combinations. Haplotypes and total number and fraction of haplotype summed up from all DNAs sequenced in GS FLX runs 1 and 2. Haplotypes by DNA. Identified haplotypes per DNA and amplicon, highlighting the most abundant haplotypes. Individual DEFB copy numbers (CN) derived from the ratio of haplotype calls (HCs) per MSV combination and comparison with CNs by other methods. Estimation of of the DEFB cluster copy number (CN) from the ratio of haplotype calls (HCs) per DNA and amplicon and comparison of with CNs determined by MLPA and different paralogue ratio tests. Haplotypes and haplotype calls (HCs) for GS-FLX run 3. Haplotypes, haplotype calls (HCs) and their fraction per DNA and MSV combination, derived from GS FLX run 3 (ultra-deep sequencing). Individual DEFB copy numbers (CN) derived from the ratio of haplotype calls (HCs) per MSV combination from run1+2 versus run3. Individual DEFB copy numbers (CN) for 4 DNAs in comparison between GS FLX run 1+2 versus GS FLX run 3 (ultra deep sequencing). [file 1471-2164-11-252-S1.XLS]

## Sheet: S1
Additional file 1 / Table S1: Amplicons (F= GS FLX / S = Sanger sequencing), primers and their locations in the human genome
amplicon	Primer	Primer	length	comment	location hg18_prox		span
	fw	rev	bp		start	end	bp
F1	5'-GCCTCCCTCGCGCCATCAGGCAAGCAACGTATGTCTGTCA-3'	5'-GCCTTGCCAGCCCGCTCAGCACCCGAGGCAAAACATATAG-3'	258	promoter region DEFB104	7730392	7730611	220
F2	5'-GCCTCCCTCGCGCCATCAGTTCTGTAGCCCCAACACCTC-3'	5'-GCCTTGCCAGCCCGCTCAGTGAGAGTCCCTTTTTACCTGGA-3'	292	promoter / exon1 / intron 1 DEFB104	7731238	7731491	254
F3	5'-GCCTCCCTCGCGCCATCAGTCCAGGTAAAAAGGGACTCTCA-3'	5'-GCCTTGCCAGCCCGCTCAGGTGCCAAGGACATCTAGGACTC-3'	305	intron 1 DEFB104	7731470	7731736	267
F4	5'-GCCTCCCTCGCGCCATCAGAAAGCATGTTACCCAGGGAGA-3'	5'-GCCTTGCCAGCCCGCTCAGACCCATCAACCCGTCATCTAT-3'	232	intron 2 SPAG11	7749404	7749597	194
F5	5'-GCCTCCCTCGCGCCATCAGCCTGTTAGGTGTTTTTGGTGGT-3'	5'-GCCTTGCCAGCCCGCTCAGCTGGAGAGCAGAAAAAGGTGTT-3'	378	exon 2 DEFB4 (partial cds + 3'UTR)	7791398	7791737	340
F6	5'-GCCTCCCTCGCGCCATCAGCAAGCTTGCAATCAGATACAGG-3'	5'-GCCTTGCCAGCCCGCTCAGCAGGAAAAGGACTTTCACAAGG-3'	306	intergenic DEFB4 / DEFB108p	7804031	7804298	268
F7	5'-GCCTCCCTCGCGCCATCAGCCTGCTAGCTGACACAGGAATA-3'	5'-GCCTTGCCAGCCCGCTCAGTGTCTTCGAACACCGTAGCTTA-3'	255	intergenic DEFB4 / DEFB108p	7816385	7816601	217
F8	5'-GCCTCCCTCGCGCCATCAGGGTGTTCGAAGACATGGAATCT-3'	5'-GCCTTGCCAGCCCGCTCAGGTGTCTTTCTGACATGGGGTTT-3'	263	intergenic DEFB4 / DEFB108p	7816588	7816812	225
S1	5'-TTCTGTAGCCCCAACACCTC-3'	5'-GGTGCCAAGGACATCTAGGA-3'	500	promoter / exon1 / intron 1 DEFB104	7731238	7731737	500
S2	5'-GGCGATACTGACACAGGGTT-3'	5'-GGAAAATGCCGGGAATAAAT-3'	529	intron1 / exon2 / intron2 DEFB4	7791315	7791843	529

## Sheet: S2
Additional file 1 / Table S2: MSVs and amplicons
F = amplicons sequenced by GS FLX (454) / S = amplicons sequenced by Sanger after cloning
MSV	amplicon(s)	SNP (build130)	alias	exch	IUPAC	chr8_dist	chr8_prox	comment
1	F2, S1	rs17843871		C/G	S	7320136	7731281
2	F2, S1	rs2680507		A/G	R	7319973	7731444
3	F4	rs2738017		C/T	Y	7301986	7749425
4	F4	rs2737563		A/C	M	7301960	7749451
5	F4	rs2740031		C/T	Y	7301857	7749554
6	F5, S2	rs2740090		C/T	Y	7260004	7791431
7	F5, S2	rs2740091		C/T	Y	7259849	7791586
8	F5, S2	rs2737912		C/G	S	7259789	7791646
9	F5, S2	rs2737913		A/G	R	7259766	7791669
9a	F5, S2	to be submitted		A/G	R	7259758	7791677	polymorph in C0140, NA18858, and NA19140 (downstream of 3'UTR DEFB4)
10	F5, S2	rs2737531		A/G	R	7259739	7791696
10a	F5, S2	to be submitted		A/C	M	7259734	7791701	polymorph in NA188502(downstream of 3'UTR DEFB4)
11	F6	rs2737555	rs35189002	C/T	Y	7247329	7804129
12	F6	rs2719561	rs35165471	C/T	Y	7247289	7804169
13	F6	rs2719562	rs35437838	C/T	Y	7247272	7804186
14	F6	rs2954061		A/C	M	7247198	7804260
15	F6	rs2977412	rs35145385	G/T	K	7247188	7804270
16	F7	rs4840825		G/T	K	7235339	7816180	not found to be variable within 12 samples
17	F7	rs4545128		C/T	Y	7235255	7816264
18	F7	rs4623450		A/G	R	7235204	7816315
19	F8	rs4545129		C/T	Y	7235144	7816375
20	F8	rs4633080		C/T	Y	7235127	7816392
21	F8	rs4439153		A/T	W	7235113	7816406
22	F8	rs4437677		C/T	Y	7235095	7816424
23	F8	rs2740626		C/T	Y	7235018	7816501
24	F8	rs2698864		A/G	R	7234989	7816530
25	F3, S1	rs17843872		A/G	R			not analyzed, few sequences
26	F3, S1	rs4259430		C/T	Y			not analyzed, few sequences
27	F1	rs2680509	rs28506166	C/G	S			not analyzed, few sequences
28	F1	rs2740690		C/T	Y			not analyzed, few sequences
29	F1	rs2979538		A/G	R			not analyzed, few sequences
30	F1	rs61413127	rs62639769	C/T	Y			not analyzed, few sequences
31	F1	rs10712767		indel T	N			not analyzed, few sequences
32	F1	rs28394630		G/T	K			not analyzed, few sequences

## Sheet: S3
Additional file 1 / Table S3: Numbers of assembled GS-FLX reads per amplicon (F1 to F8) and DNA (run1 and run 2)
run 1
lane	DNA	F2	F4	F5	F6	F7	F8	F1	F3	total	reads per DNA
1	C0140	2748	1498	2521	1764	1216	806	352	915	11820
2	C0766	2647	2786	2145	25	1928	937	554	74	11096
3	C0913	3052	2457	2806	1810	1854	2303	767	65	15114
4	NA12760	2475	4974	3705	3110	3835	1356	1361	2097	22913
5	NA15029	2406	3256	3802	3015	2846	673	831	538	17367
6	NA15213	1762	481	2703	2331	2430	1591	829	1783	13910
7	NA15385	1627	2552	1802	1698	1781	1332	685	1354	12831
8	NA18502	1533	1693	575	510	1325	1003	535	17	7191
9	NA18552	3628	2087	1143	1665	1834	1653	862	891	13763
10	NA18858	1219	2747	2179	1474	1515	3226	165	130	12655
11	NA19140	746	192	985	741	354	123	14	218	3373
total		23843	24723	24366	18143	20918	15003	6955	8082	142033	12912.1
total, 6 amplicons		23843	24723	24366	18143	20918	15003			126996
run 2
lane	DNA			F5	reads per DNA
2	NA12760			17061
11	NA12760			16244	33305
3	NA18502			15811
12	NA18502			17394	33205
total, 1 amplicon				66510
grey = few reads, excluded from analysis
rosé = few reads but analyzed anyway

## Sheet: S4
Additional file 1 / Table S4: Haplotypes and haplotype calls (HCs) for GS-FLX runs 1-2 and PCR/cloning
f = fraction of all reads per amplicon and DNA
uncoloured = read numbers for haplotypes with a fraction f >0.111 (included in table 1)
grey = read numbers for haplotypes regarded as derived from artificial / chimeric PCR products (f <0.111), excluded from table 1
red = counts for HTs found exclusively in GS-FLX but not by cloning/Sanger sequencing
1) alleles in lower cases refer to new MSVs new_1 and new_2 (see text and suppl. tab.2); MSVs 6 to 10 not polymorph in C0140 and NA18858
method	GS-FLX			cloning		GS-FLX			cloning		GS-FLX			cloning		GS-FLX			GS-FLX			GS-FLX			GS-FLX			GS-FLX	cloning
amplicon	F2			S1		F5			S2		F5			S2		F4			F6			F7			F8			all	all
	MSV 1-2	HCs	f	HCs	f	MSV 6-8	HCs	f	HCs	f	MSV 7-10a*)	HCs	f	HCs	f	MSV 3-5	HCs	f	MSV 11-15	HCs	f	MSV 16-18	HCs	f	MSV 19-24	HCs	f	HCs	HCs
C0140	CA	528	0.196283	30	0.164835	TCC	664	1	136	1	CCGgGc	1491	0.775754	81	0.595588	CAC	14	0.0102339	CCTAG	816	0.484848	TCA	14	0.0117647	CTACCG	542	0.710354
	CG	13	0.00483271	4	0.021978						CCGaGc	431	0.224246	55	0.404412	CAT	390	0.285088	CCTCG	867	0.515152	TCG	888	0.746218	TCTTTA	195	0.25557
	GA	1566	0.582156	112	0.615385											TAC	382	0.27924				TTA	288	0.242017	TCTTTG	9	0.0117955
	GG	583	0.216729	36	0.197802											TAT	582	0.425439							TCTTCG	17	0.0222805
total		2690		182			664		136			1922		136			1368			1683			1190			763		10280	454
C0766	CA	842	0.339243	41	0.230337	TCC	360	0.648649	140	0.744681	CCGgAc	506	0.318239	41	0.218085	CAC	63	0.0253828	only 23 reads			TCA	7	0.00371353	CTACCG	876	1
	CG	44	0.0177276	8	0.0449438	CCC	195	0.351351	48	0.255319	CCGgGc	1084	0.681761	147	0.781915	CAT	601	0.242143				TCG	1878	0.996286
	GA	71	0.028606	15	0.0842697											TAC	1679	0.676471
	GG	1525	0.614424	114	0.640449											TAT	139	0.0560032
total		2482		178			555		188			1590		188			2482						1885			876		9870	554
C0913	CA	1869	0.615613	113	0.656977	TCC	680	0.703206	132	0.709677	CCGgAc	617	0.335691	41	0.22043	CAC	54	0.0237885	CCTAG	593	0.331655	TCA	16	0.00873362	CTACCG	2153	1
	CG	8	0.00263505	1	0.00581395	CCC	287	0.296794	54	0.290323	CCGgGc	1221	0.664309	145	0.77957	CCC	20	0.00881057	CCTCG	1195	0.668345	TCG	1816	0.991266
	GA	1157	0.381094	58	0.337209											TAC	1556	0.685463
	GG	2	0.000658762	0	0											TAT	6	0.00264317
																TCC	634	0.279295
total		3036		172			967		186			1838		186			2270			1788			1832			2153		13884	544
NA12760	CA	319	0.129675	19	0.143939	CCC	181	0.15339	60	0.375	CCGgAc	339	0.13697	55	0.345912	CAC	63	0.0130192	CCTAG	499	0.164686	TCA	52	0.0135593	CTACCG	605	0.484
	CG	5	0.00203252	1	0.00757576	CCG	1	0.000847458	0	0	CCGgGc	1566	0.632727	104	0.654088	CAT	144	0.0297582	TTCCG	23	0.00759076	TCG	1696	0.442243	TCTTTA	645	0.516
	GA	1750	0.711382	92	0.69697	CTC	3	0.00254237	0	0	TGGgAc	459	0.185455	0	0	TAC	2825	0.583798	CCTCG	1669	0.550825	TTA	2056	0.536115
	GG	386	0.156911	20	0.151515	CTG	184	0.155932	0	0	CCAgGc	85	0.0343434			TAT	981	0.202728	CTCAT	599	0.19769	TTG	31	0.00808344
						TCC	795	0.673729	99	0.61875	TGGgGc	11	0.00444444			TCC	797	0.164703	TTCAT	203	0.0669967
						TCG	3	0.00254237	0	0	CCAgAc	1	0.00040404			TCT	29	0.00599297	CCTAT	28	0.00924092
						TTC	4	0.00338983	0	0	TCGgGc	13	0.00525253						CTCCT	1	0.000330033
						TTG	9	0.00762712	1	0.00625	TCGgAc	1	0.00040404						CCCAT	8	0.00264026
total		2460		132			1180		160			2475		159			4839			3030			3835			1250		19069	451
NA15029	CA	24	0.0101738	no_data		CCC	39	0.0292793	no_data		CCGgAc	32	0.0130826	no_data		CAC	32	0.0101814	CCTAG	55	0.0187906	TCA	19	0.00667838	CTACCG	267	0.414596
	GA	1530	0.64858			CCG	1	0.000750751			CCGgGc	1046	0.427637			CAT	420	0.13363	CCTCG	1785	0.609839	TCG	1115	0.391916	TCTTTA	377	0.585404
	GG	805	0.341246			CTC	7	0.00525526			CCAgGc	431	0.176206			CCC	68	0.0216354	CTCAT	1087	0.37137	TTA	1689	0.593673
						CTG	475	0.356607			CCAgAc	5	0.00204415			CCT	11	0.00349984				TTG	22	0.00773286
						CTA	30	0.0225225			TGGgAc	913	0.373262			TAC	496	0.157811
						TCC	767	0.575826			TGGgGc	19	0.00776778			TAT	882	0.280624
						TCG	3	0.00225225								TCC	1156	0.367801
						TTG	10	0.00750751								TCT	78	0.0248171
total		2359					1332					2446					3143			2927			2845			644		15696	no data
NA15213	CA	349	0.199771	no_data		CCC	22	0.0251429	no_data		CCGgAc	58	0.0321508	no_data		CAC	9	0.0188679	CCTAG	577	0.253515	TCA	29	0.0119785	CTACCG	929	0.627703
	GA	1326	0.759015			CTC	1	0.00114286			CCGgGc	1338	0.741685			CAT	3	0.00628931	CTCCG	16	0.00702988	TCG	1496	0.617926	TCTTTA	551	0.372297
	GG	72	0.0412135			CTG	171	0.195429			TGGgAc	390	0.216186			TAC	278	0.582809	CCTCG	1178	0.517575	TTA	866	0.357703
						TCC	665	0.76			TGGgGc	9	0.00498891			TAT	98	0.205451	CTCAT	473	0.207821	TTG	30	0.0123916
						CCG	1	0.00114286			TCGgGc	9	0.00498891			TCC	87	0.18239	CCTAT	30	0.013181
						TTG	9	0.0102857								TCT	2	0.00419287	CCTCT	2	0.000878735
						TTC	6	0.00685714
total		1747					875					1804					477			2276			2421			1480		11080	no data
NA15385	GA	985	0.624604	no_data		CCC	169	0.259601	no_data		CCGgGc	702	0.615789	no_data		CAC	14	0.00577558	CTCAG	6	0.00371978	TCA	19	0.0107588	CTACCG	688	0.570008
	GG	592	0.375396			CCG	1	0.0015361			CCGgAc	239	0.209649			CAT	6	0.00247525	CCTAG	322	0.199628	TCG	938	0.531144	TCTTTA	483	0.400166
						CTC	18	0.0276498			CGGgAc	4	0.00350877			CCC	7	0.00288779	CCTCG	1003	0.621823	TTA	782	0.442809	TCTTTG	17	0.0140845
						CTG	88	0.135177			TGGgAc	188	0.164912			TAC	1374	0.566832	CTCAT	280	0.17359	TTG	27	0.0152888	TCTTCG	14	0.011599
						TCC	374	0.574501			TGGgGc	3	0.00263158			TAT	673	0.27764	CTTAT	1	0.000619963				TCTCCG	5	0.0041425
						TCG	1	0.0015361			TCGgGc	3	0.00263158			TCC	345	0.142327	CCCAT	1	0.000619963
											TCGgAc	1	0.000877193			TCT	5	0.00206271
total		1577					651					1140					2424			1613			1766			1207		10378	no data
NA18502	CA	561	0.371277	58	0.374194	CCC	21	0.0995261	15	0.107143	CCGgGc	265	0.728022	139	0.992857	CAT	67	0.0438195	CCTCG	415	0.860996	TCA	17	0.0129376	CTACCG	267	0.292763
	CG	7	0.00463269	4	0.0258065	CCG	7	0.0331754	0	0	CCGgGa	56	0.153846	0	0	TAC	9	0.0058862	CCCCG	2	0.00414938	TCG	418	0.318113	TCTTTA	645	0.707237
	GA	812	0.537392	80	0.516129	TCC	182	0.862559	125	0.892857	CCGgAc	4	0.010989	1	0.00714286	TAT	1453	0.950294	TTCAT	65	0.134855	TTA	856	0.651446
	GG	131	0.0866976	13	0.083871	TCG	1	0.00473934	0	0	CGGgAc	39	0.107143	0	0							TTG	23	0.0175038
total		1511		155			211		140			364		140			1529			482			1314			912		6323	435
NA18552	CA	3490	0.971063	no_data		TCC	197	0.375238	no_data		CCGA	340	0.554649	no_data		CAC	126	0.0658996	CCTCG	1653	0.996383	TCA	24	0.0134831	CTACCG	1525	1
	GA	104	0.0289371			CCC	328	0.624762			CCGG	273	0.445351			CAT	503	0.263075	CCCCG	6	0.00361664	TCG	1756	0.986517
																TAC	1058	0.553347
																TAT	225	0.117678
total		3594					525					613					1912			1659			1780			1525		11608	no data
NA18858	CA	324	0.26799	45	0.277778	TCC	1234	1	188	1	CCGaGc	218	0.233906	51	0.271277	CAC	55	0.0209524	CCTCG	1327	0.917704	TCA	7	0.00465426	CTACCG	633	0.206256
	CG	3	0.00248139	4	0.0246914						CCGgGa	91	0.0976395	13	0.0691489	CAT	258	0.0982857	TTCAT	112	0.077455	TCG	404	0.268617	CTACTA	32	0.0104268
	GA	677	0.559967	97	0.598765						CCGgGc	623	0.668455	124	0.659574	TAC	822	0.313143	CTCAT	7	0.00484094	TTA	1087	0.722739	TCTTTA	2404	0.783317
	GG	205	0.169562	16	0.0987654											TAT	1490	0.567619				TTG	6	0.00398936
total		1209		162			1234		188			932		188			2625			1446			1504			3069		12019	538
NA19140	CA	310	0.42292	73	0.459119	TCC	706	1	no_data		CCGgGc	234	0.823944	no_data		only			CCTCG	504	0.700974	TCA	3	0.00847458	only 123 reads
	CG	4	0.00545703	5	0.0314465						CCGaGc	42	0.147887			61 reads			CTCAG	3	0.00417246	TCG	62	0.175141
	GA	314	0.428377	57	0.358491														TTCAG	3	0.00417246	TTA	281	0.793785
	GG	105	0.143247	24	0.150943														CTCCG	7	0.00973574	TTG	2	0.00564972
																			TTCCG	6	0.00834492	CTA	5	0.0141243
																			CTCAT	130	0.180807	CCG	1	0.00282486
																			TTCAT	54	0.0751043
																			CCTAT	12	0.0166898
total		733		159			706					284								719			354					2796	159
FLX, total		23398					8900					15408					23069			17623			20726			13879		123003
FLX to extract		22910					8723					15051					21787			17037			20372			13785		119665
FLX to exclude		488					177					357					1282			586			354			94		3338	0.0271375
cloning, total				1140					998					997														3135
cloning to extract				1069					997					983														3049
cloning to exclude				71					1					14														86	0.0274322
											*) lower cases indicate MSVs 9a and 10a, respectively																	GS-FLX	cloning	both
																			total HT calls by different methods:									123003	3135	126138
																			number of HT calls with f<0.111 (to exclude)									3338	86	3424
																			ratio of HT calls with f<0.111 (to exclude)									0.0271375	0.0274322	0.0271449
																			remaining HT calls									119665	3049	122714

## Sheet: S5
Additional file 1 / Table S5: Haplotypes (HTs) by MSV combinations
HT	HCs	fraction	# of HTs
MSVs 1-2
CA	8592	0.375033
GA	10117	0.441598
GG	4201	0.18337	3
	22910
MSVs 3-5
CAT	1914	0.0878506
TAC	10470	0.480562
TAT	6384	0.293019
TCC	3019	0.138569	4
	21787
MSVs 6-8 *)				parsimony haplotypes MSVs 6-10a *)
TCC	21353	0.749307		CCCGgAc
CCC	3813	0.133804		CCCGgGa
CTG	2325	0.0815875		CCGGgAc
CCG	1006	0.035302		CTGGgAc
	28497			TCCAgGc
MSVs 7-10a *)				TCCGaGc
CCGgGc	40281	0.744621		TCCGgGc	7
CCGgAc	4593	0.0849046
TGGgAc	4386	0.0810781
CGGgAc	1950	0.036047
CCGgGa	1764	0.0326087
CCGaGc	691	0.0127736
CCAgGc	431	0.00796732
	54096
*) HC including calls from FLX run 2; lower cases indicate MSVs 9a and 10a, respectively
MSVs 11-15
CCTAG	2807	0.164759
CCTCG	11596	0.575864
CTCAT	2569	0.115631
TTCAT	65	0.00381523	4
	17037
MSVs 16-18
TCG	12467	0.611967
TTA	7905	0.388033	2
	20372
MSVs 19-24
CTACCG	8485	0.615524
TCTTTA	5300	0.384476	2
	13785		22

## Sheet: S6
Additional file 1 / Table S6: Haplotypes by DNA
Most abundant haplotypes by their number of haplotype calls (HCs) for the respective MSV combination are highlighted in green.
*) lower cases indicate MSVs 9a and 10a, respectively
amplicon	F2	F4	F5	F5	F6	F7	F8	# HTs
MSVs	1-2	3-5	6-8	7-10a*)	11-15	16-18	19-24
C0140	CA	CAT	TCC	CCGgGc	CCTAG	TCG	CTACCG	15
	GA	TAC		CCGaGc	CCTCG	TTA	TCTTTA
	GG	TAT
C0766	CA	CAT	TCC	CCGgAc	no data	TCG	CTACCG	10
	GG	TAC	CCC	CCGgGc
C0913	CA	TAC	TCC	CCGgAc	CCTAG	TCG	CTACCG	12
	GA	TCC	CCC	CCGgGc	CCTCG
NA12760	CA	TAC	CCC	CCGgAc	CCTAG	TCG	CTACCG	19
	GA	TAT	TCC	CCGgGc	CCTCG	TTA	TCTTTA
	GG	TCC	CTG	TGGgAc	CTCAT
NA15029	GA	CAT	CTG	CCGgGc	CCTCG	TCG	CTACCG	17
	GG	TAC	TCC	CCAgGc	CTCAT	TTA	TCTTTA
		TAT		TGGgAc
		TCC
NA15213	CA	TAC	CTG	CCGgGc	CCTAG	TCG	CTACCG	16
	GA	TAT	TCC	TGGgAc	CCTCG	TTA	TCTTTA
		TCC			CTCAT
NA15385	GA	TAC	CCC	CCGgGc	CCTAG	TCG	CTACCG	18
	GG	TAT	CTG	CCGgAc	CCTCG	TTA	TCTTTA
		TCC	TCC	TGGgAc	CTCAT
NA18502	CA	TAT	CCC	CCGgGc	CCTCG	TCG	CTACCG	15
	GA		CCG	CGGgAc	TTCAT	TTA	TCTTTA
			TCC	CCGgGa
NA18552	CA	CAT	TCC	CCGgAc	CCTCG	TCG	CTACCG	11
		TAC	CCC	CCGgGc
		TAT
NA18858	CA	TAC	TCC	CCGgGc	CCTCG	TCG	CTACCG	13
	GA	TAT		CCGaGc		TTA	TCTTTA
	GG
NA19140	CA	no data	TCC	CCGgGc	CCTCG	TCG	no data	9
	GA				CTCAT	TTA
	GG

## Sheet: S7
Additional file 1 / Table S7: Individual DEFB copy numbers (CN) derived from the ratio of haplotype calls (HCs) per MSV combination and comparison with CNs by other methods
orange = CN difference within the dataset of CNs from alternative methods
method	454		454		454		454		454		454		454		Armour	5-PRT	PPRT	MLPA	average	average	diff
amplicon	F2		F5		F5		F4		F6		F7		F8						454	other
	MSV 1-2	HCs	MSV 6-8	HCs	MSV 7-10	HCs	MSV 3-5	HCs	MSV 11-15	HCs	MSV 16-18	HCs	MSV 19-24	HCs					(rounded)	(rounded)
C0140	GA	1566	TCC	664	CCGgGc	1491	TAT	582	CCTCG	867	TCG	888	CTACCG	542
	GG	583			CCGaGc	431	CAT	390	CCTAG	816	TTA	288	TCTTTA	195
	CA	528					TAC	382
ratio (rounded)		3:1:1				3:1		2:1:1		1:1 (2n)		3:1		3:1
copies		5				4		4		4		4		4	4	3.781	4.19	4	4	4	0
C0766	GG	1525	TCC	360	CCGgGc	1084	TAC	1679		no data	TCG	1878	CTACCG	876
	CA	842	CCC	195	CCGgAc	506	CAT	601
ratio (rounded)		2:1		2:1		2:1		3:1
copies		3		3		3		4							3	2.747	3.31	3	3	3	0
C0913	CA	1869	TCC	680	CCGgGc	1221	TAC	1556	CCTCG	1195	TCG	1816	CTACCG	2153
	GA	1157	CCC	287	CCGgAc	617	TCC	634	CCTAG	593
ratio (rounded)		2:1		2:1		2:1		2:1		2:1
copies		3		3		3		3		3					3	3.004	3.13	3	3	3	0
NA12760	GA	1750	TCC	7399	CCGgGc	14683	TAC	2825	CCTCG	1669	TTA	2056	TCTTTA	645
	GG	386	CCC	1765	CCGgAc	2891	TAT	981	CTCAT	599	TCG	1696	CTACCG	605
	CA	319	CTG	1591	TGGgAc	2895	TCC	797	CCTAG	499
				a)		a)
ratio (rounded)		5:1:1		5:1:1		5:1:1		4:1:1		3:1:1		1:1 (2n)		1:1 (2n)
copies		7		7		7		6		5		6		6	6	5.572	6.04	6	6	6	0
NA15029	GA	1530	TCC	767	CCGgGc	1046	TCC	1156	CCTCG	1785	TTA	1689	TCTTTA	377
	GG	805			CCAgGc	431	TAT	882	CTCAT	1087	TCG	1115	CTACCG	267
			CTG	475	TGGgAc	913	TAC	496
							CAT	420
ratio (rounded)		2:1 (3n)		3:2		2:1:2		2:2:1:1		3:2		3:2		3:2
copies		6		5		5		6		5		5		5	no data	4.698	5.58	5	5	5	0
NA15213	GA	1326	TCC	665	CCGgGc	1338	TAC	278	CCTCG	1178	TCG	1496	CTACCG	929
	CA	349	CTG	171	TGGgAc	390	TAT	98	CCTAG	577	TTA	866	TCTTTA	551
							TCC	87	CTCAT	473
ratio (rounded)		4:1		4:1		3:1		3:1:1		2:1:1		3:2		3:2
copies		5		5		4		5		4		5		5	no data	4.184	4.18	4	5	4	1
NA15385	GA	985	TCC	374	CCGgGc	702	TAC	1374	CCTCG	1003	TCG	938	CTACCG	688
	GG	592	CCC	169	CCGgAc	239	TAT	673	CCTAG	322	TTA	782	TCTTTA	483
			CTG	88	TGGgAc	188	TCC	345	CTCAT	280
ratio (rounded)		3:2		4:2:1		3:1:1		4:2:1		3:1:1		1:1 (2n)		3:2
copies		5		7		5		7		5		6		5	no data	5.287	5.17	5	6	5	1
NA18502	GA	812	TCC	8307	CCGgGc	17586	TAT	1453	CCTCG	415	TTA	856	TCTTTA	645
	CA	561	CCC	1069	CCGgGa	1764			TTCAT	65	TCG	418	CTACCG	267
			CCG	1006	CGGgAc	1950
				a)		a)
ratio (rounded)		6:4		8:1:1		9:1:1				6:1		2:1 (3n)		3:1 (4n)
copies		10		10		11				7		9		8	8	8.98	no data	9	9	9	0
NA18552	CA	3490	TCC	197	CCGgGc	273	TAC	1058	CCTCG	1653	TCG	1756	CTACCG	1525
			CCC	328	CCGgAc	340	CAT	503
							TAT	225
ratio (rounded)				2:3		1:1 (2n)		4:2:1
copies				5		6		7							2	2.229	2.02	2	6	2	4
NA18858	GA	677	TCC	1234	CCGgGc	623	TAT	1490	CCTCG	1327	TTA	1087	TCTTTA	2404
	CA	324			CCGaGc	218	TAC	822			TCG	404	CTACCG	633
	GG	205
ratio (rounded)		2:1:1				3:1		2:1				3:1		4:1
copies		4				4		3				4		5	8	7.713	8.08	8	4	8	-4
NA19140	GA	314	TCC	706	CCGgGc	234		no data	CCTCG	504	TTA	281		no data
	CA	310			CCGaGc	42			CTCAT	130	TCG	62
	GG	105
ratio (rounded)		3:3:1				6:1				4:1		5:1
copies		7				7				5		6			7	5.711	6.26	6	6	6	0
a) haplotype calls from 454 run 2 (only amplicon F5 = DEFB4)

## Sheet: S8
Additional file 1 / Table S8: Haplotypes and haplotype calls (HCs) for GS-FLX run 3
f = fraction of all reads per amplicon and DNA
grey = read numbers for haplotypes regarded as derived from artificial / chimeric PCR products (f <0.06), excluded
method	GS-FLX			GS-FLX			GS-FLX			GS-FLX
amplicon	F2			F4			F6			F8
	MSV 1-2	HCs	f	MSV 3-5	HCs	f	MSV 11-15	HCs	f	MSV 19-24	HCs	f
NA12760	CA	4256	0.14133	TAC	16228	0.656765	CCTAG	2130	0.182691	CCTTTA	51	0.00191607
	CG	35	0.00116225	TAT	5043	0.204096	TTCCG	11	0.000943477	CTACCG	11648	0.437615
	GA	22036	0.731753	TCC	3345	0.135376	CCTCG	6770	0.580667	CTATCG	331	0.0124357
	GG	3787	0.125755	TCT	93	0.00376381	CTCAT	2066	0.177202	CTATTA	27	0.00101439
							TTCAT	625	0.0536067	CTTTTA	37	0.00139009
							CCTAT	39	0.00334506	TCTTTA	14195	0.533306
							CTCCT	1	8.57706e-05	TCTCTA	26	0.000976819
							CCCAT	17	0.0014581	TCTCCG	19	0.00071383
										TCTTCG	103	0.00386971
										TCTTCA	22	0.000826539
										TCTTTG	158	0.00593606
total		30114			24709			11659			26617
NA18502	CA	14670	0.378366	CAT	93	0.00302656	CCTCG	9084	0.883314	CTACCG	8328	0.306481
	CG	105	0.00270814	TAC	95	0.00309164	CCCCG	24	0.00233372	TCTTTA	18423	0.677989
	GA	20742	0.534974	TAT	30540	0.993882	TTCAT	1176	0.114352	CTATCG	245	0.0090163
	GG	3255	0.0839523							CTATTA	25	0.000920031
										TCTTTG	152	0.00559379
total		38772			30728			10284			27173
NA18552	CA	45060	0.969804	CAC	526	0.0178602	CCTCG	7390	0.99784	CTACCG	25667	0.957938
	GA	1403	0.0301961	CAT	11473	0.389562	CCCCG	16	0.00216041	TCTTTA	432	0.016123
				TAC	14263	0.484296				CTATCG	695	0.0259386
				TAT	3189	0.108282
total		46463			29451			7406			26794
NA18858	CA	18213	0.319661	CAC	87	0.00393612	CCTCG	5622	0.910151	CTACCG	2064	0.20339
	CG	140	0.00245717	CAT	1985	0.0898068	TTCAT	545	0.0882305	CTACTA	24	0.002365
	GA	33658	0.59074	TAC	7104	0.321404	CTCAT	10	0.00161891	TCTTTA	8036	0.79188
	GG	4965	0.087142	TAT	12927	0.584853				CTACCA	24	0.002365
total		56976			22103			6177			10148
FLX, total		172325			106991			35526			90732		405574
FLX to extract		170642			106097			34783			88361		399883
FLX to exclude		1683			894			743			2371		5691
ratio FLX to exclude		0.00976643			0.00835584			0.0209143			0.0261319		0.014032

## Sheet: S9
Additional file 1 / Table S9: Individual DEFB copy numbers (CN) derived from the ratio of haplotype calls (HCs) per MSV combination from run1+2 versus run3
	F2	run1+2	run 3	F4	run1+2	run 3	F6	run1+2	run 3	F8	run1+2	run 3	run3	altern meth
DNA/MSVs	1-2	HCs	HCs	3-5	HCs	HCs	11-15	HCs	HCs	19-24	HCs	HCs	avg_CN	avg_CN
NA12760	GA	1750	22036	TAC	2825	16228	CCTCG	1669	6770	TCTTTA	645	14195
	GG	386	3787	TAT	981	5043	CTCAT	599	2066	CTACCG	605	11648
	CA	319	4256	TCC	797	3345	CCTAG	499	2130
ratio		5:1:1	6:1:1		4:1:1	5:1:1		3:1:1	3:1:1		1:1 (2n)	5:4
copies		7	8		6	7		5	5		6	9	7.25	6
NA18502	GA	812	20742	TAT	1453	30540	CCTCG	415	9084	TCTTTA	645	18423
	CA	561	14670				TTCAT	65	1176	CTACCG	267	2064
	GG	131	3255
ratio		6:4:1	6:4:1					6:1	8:1		3:1 (4n)	9:1
copies		11	11					7	9		8	10	10	9
NA18552	CA	3490	45060	TAC	1058	14263	CCTCG	1653	7390	CTACCG	1525	25667
				CAT	503	11473
				TAT	225	3189
ratio					4:2:1	4:3:1
copies					7	8							8	2
NA18858	GA	677	33658	TAT	1490	12927	CCTCG	1327	5622	TCTTTA	2404	8036
	CA	324	18213	TAC	822	7104	TTCAT	112	545	CTACCG	633	2064
	GG	205	4965	CAT	258	1985
ratio		2:1:1 (4n)	6:3:1		6:3:1	7:4:1		12:1	10:1		4:1 (5n)	4:1 (5n)
copies		8	10		10	12		13	11		10	10	10.75	8
